# Supplementary material for: DNA framework-engineered chimeras platform enables selectively targeted protein degradation
Source: Nat Commun. 2023 Jul 27;14:4510. doi: 10.1038/s41467-023-40244-7 (PMC10372072; doi:10.1038/s41467-023-40244-7)
Supplement: Supplementary file 4 — Source Data [file 41467_2023_40244_MOESM4_ESM.xlsx]

## Sheet: Fig 3a
														Figure 3a
														Control	B11	tDNA	DbTACs-Linker length: 200 nM
																	8Å	11Å	16Å	21Å	26Å	57Å
														1	0.38418	0.96754	0.7171	0.65842	0.47134	0.28149	0.25483	0.56617
														1	0.31922	0.94204	0.81116	0.69177	0.46617	0.32244	0.23521	0.66936
														1	0.59348	0.92159	0.92433	0.644	0.45098	0.43931	0.25414	0.59581

## Sheet: Fig 3c
														Figure 3c
														Control	100
														80	59.3076
														100	16.7257
														150	4.42876
														200	5.53763
														250	12.6837

## Sheet: Fig 3d
																Figure 3d
																Control	DbTACs-26 Å: 200 nM
																	1h		2h		4h		6h		12h		24h
																	+	-	+	-	+	-	+	-	+	-	+	-
																1	0.90775	0.87643	0.87217	0.83867	0.80723	0.86385	0.58639	0.73944	0.44143	0.8987	0.82845	0.82061
																1	0.9109	1.09119	1.14354	0.84577	0.80882	0.88	0.57875	0.91319	0.44547	1.11852	0.84593	0.92235
																1	0.90932	0.98381	1.00785	0.84222	0.86103	0.92914	0.58181	0.82631	0.44821	1.00861	0.84311	1.09647

## Sheet: Fig 4i
											Figure 4i
											KB	DbTACs-26 Å, 6 h pretreated 2 h with:
												DbTACs-26A-200nM	BAY	P.M.	BAY+P.M.	MG132
											1	0.60807	0.7723	1.00681	1.08634	0.98993
											1	0.59689	0.77299	1.01232	1.07077	1.00929
											1	0.61027	0.77532	0.99584	1.06576	1.01561

## Sheet: Fig 6d
					Figure 6d
						Control	tDNA	bis-DbTACs /nM
								80	200	250	500	1000
					CDK1/2	1	1.01864	0.93379	1.00551	1.009	0.96885	1.05377
						1	1.00096	0.96437	1.05896	1.10057	1.01379	1.13565
						1	1.02479	0.90573	0.96786	1.04306	0.9646	1.06329
					CDK6	1	1.04804	0.57216	0.51569	0.51163	0.46929	0.37651
						1	0.94697	0.59231	0.52073	0.44419	0.35687	0.25219
						1	0.97072	0.58024	0.58434	0.56772	0.4952	0.36865
					CDK9	1	1.18732	0.74253	0.67121	0.55922	0.64343	0.6231
						1	1.20611	0.73145	0.66885	0.54878	0.62987	0.61164
						1	1.17415	0.73136	0.66468	0.55124	0.63417	0.61517

## Sheet: Fig 7b
	Figure 7b

## Sheet: Fig 7e
													Figure 7e
													Control	NC	tDNA	DbTACs /nM
																76	191	479	958
													1	1.08713	1.08312	0.94887	0.69297	0.47875	0.29056
													1	1.0828	1.0583	0.91964	0.68297	0.48662	0.30241
													1	0.59348	0.92159	0.92433	0.644	0.45098	0.43931

## Sheet: Fig 8b
Figure 8b

## Sheet: Fig 8c
Figure 8c

## Sheet: Fig 8d
													Figure 8d
													Control	NC	tDNA	DbTACs /nM
																80	200	500	1000
													1	1.15164	0.95629	0.82394	0.72548	0.54624	0.34624
													1	1.14693	0.97025	0.72563	0.73744	0.45141	0.25141
													1	1.11164	0.9756	0.76036	0.63641	0.56103	0.36103

[truncated: 9 more sheets: Supplementary Fig 3, Supplementary Fig 5, Supplementary Fig 7, Supplementary Fig 8c, Supplementary Fig 12, Supplementary Fig 15, Supplementary Fig 19, Supplementary Fig 22, Supplementary Fig 25]
